# Supplementary material for: Integrative analysis of genomic and epigenomic regulation of the transcriptome in liver cancer
Source: Nat Commun. 2017 Oct 10;8:839. doi: 10.1038/s41467-017-00991-w (PMC5635060; doi:10.1038/s41467-017-00991-w)
Supplement: Supplementary file 1 — Supplementary Data 1 [file 41467_2017_991_MOESM1_ESM.xlsx]

## Sheet: Sheet1
Supplementary Data 1. List of CNVcor and METcor genes
CNVcor genes
Symbol	NMID	Chromosome	Fisher’s Z-transformed correlation coefficient (r)
ABCC6	NM_001079528	chr16	0.491
ACADVL	NM_001033859	chr17	0.526
ACBD3	NM_022735	chr1	0.402
SDHAF3	NM_020186	chr7	0.42
ACO1	NM_002197	chr9	0.546
ACOT2	NM_006821	chr14	0.434
ACOT4	NM_152331	chr14	0.412
ADCK5	NM_174922	chr8	0.417
ADCY9	NM_001116	chr16	0.418
ADIPOR1	NM_015999	chr1	0.416
ADSS	NM_001126	chr1	0.401
AES	NM_198970	chr19	0.537
ETNPPL	NM_031279	chr4	0.453
PHYKPL	NM_153373	chr5	0.512
AHI1	NM_017651	chr6	0.391
AIFM2	NM_032797	chr10	0.422
AIG1	NM_016108	chr6	0.379
AK2	NM_013411	chr1	0.534
AK3	NM_016282	chr9	0.511
AKAP10	NM_007202	chr17	0.4
AKAP7	NM_138633	chr6	0.437
AKAP8	NM_005858	chr19	0.537
AKT1	NM_005163	chr14	0.45
ALDH18A1	NM_002860	chr10	0.38
ALDH3A2	NM_000382	chr17	0.42
ALDH4A1	NM_003748	chr1	0.466
ALDH6A1	NM_005589	chr14	0.375
ALG6	NM_013339	chr1	0.428
ALG9	NM_001077692	chr11	0.413
ALKBH7	NM_032306	chr19	0.577
ALPL	NM_000478	chr1	0.381
AMDHD2	NM_015944	chr16	0.382
AMZ2	NM_001033569	chr17	0.379
ANGEL2	NM_144567	chr1	0.599
ANGPTL4	NM_001039667	chr19	0.486
ANKFY1	NM_020740.2	chr17	0.628
ANKRD24	NM_133475	chr19	0.397
ANKRD46	NM_198401	chr8	0.646
ANKRD49	NM_017704	chr11	0.604
ANKRD54	NM_138797	chr22	0.433
ANTXR2	NM_058172	chr4	0.451
AP1G1	NM_001128	chr16	0.508
AP3D1	NM_003938	chr19	0.389
AP3M2	NM_006803	chr8	0.563
APBA3	NM_004886	chr19	0.425
APEH	NM_001640	chr3	0.402
APOA1BP	NM_144772	chr1	0.476
APRT	NM_000485	chr16	0.421
APTX	NM_017692.2	chr9	0.527
ARCN1	NM_001655	chr11	0.424
ARF1	NM_001024228	chr1	0.457
ARFGEF1	NM_006421	chr8	0.705
ARMC1	NM_018120	chr8	0.528
ARMC10	NM_031905	chr7	0.436
ARMC6	NM_033415	chr19	0.418
ARPC1A	NM_006409	chr7	0.427
ARV1	NM_022786	chr1	0.463
ASCC1	NM_015947.2	chr10	0.494
ASGR2	NM_080912	chr17	0.494
ATAD1	NM_032810	chr10	0.377
ATAD2	NM_014109	chr8	0.645
ATAD3A	NM_018188	chr1	0.402
ATF7IP2	NM_024997	chr16	0.437
ATG12	NM_004707	chr5	0.554
ATG2A	NM_015104	chr11	0.421
ATP13A1	NM_020410	chr19	0.512
ATP5D	NM_001687	chr19	0.507
ATP5S	NM_015684	chr14	0.46
ATP6V1B2	NM_001693	chr8	0.466
ATP6V1C1	NM_001695	chr8	0.648
ATP6V1D	NM_015994	chr14	0.51
ATP6V1H	NM_213620	chr8	0.678
ATP7B	NM_000053	chr13	0.498
ATP9B	NM_198531	chr18	0.419
ATPIF1	NM_178191	chr1	0.492
ATXN3	NM_004993	chr14	0.592
AZIN1	NM_015878	chr8	0.682
B4GALT1	NM_001497	chr9	0.424
BBX	NM_020235	chr3	0.428
BET1	NM_005868	chr7	0.397
BPNT1	NM_006085	chr1	0.464
BRI3	NM_015379	chr7	0.48
BST2	NM_004335	chr19	0.462
BTG1	NM_001731	chr12	0.409
BUD31	NM_003910	chr7	0.417
C1RL	NM_016546	chr12	0.5
C1S	NM_001734	chr12	0.382
C3	NM_000064	chr19	0.558
CALD1	NM_033157	chr7	0.52
CALM1	NM_006888	chr14	0.569
CAMK2G	NM_172172.1	chr10	0.428
CAPZA2	NM_006136	chr7	0.457
CARM1	NM_199141	chr19	0.439
CASD1	NM_022900	chr7	0.375
CASP3	NM_032991	chr4	0.378
MICU1	NM_006077	chr10	0.426
CBLL1	NM_024814	chr7	0.614
CCDC124	NM_138442	chr19	0.527
CCDC127	NM_145265	chr5	0.414
CCDC130	NM_030818	chr19	0.533
CCDC25	NM_018246	chr8	0.602
CCDC28A	NM_015439	chr6	0.501
CCDC90B	NM_021825	chr11	0.432
CCNI	NM_006835	chr4	0.547
CCT3	NM_005998	chr1	0.402
CD2AP	NM_012120	chr6	0.522
CD46	NM_172358.1	chr1	0.375
CDC16	NM_001078645	chr13	0.603
CDC37	NM_007065	chr19	0.497
CDC40	NM_015891	chr6	0.396
CDC42BPB	NM_006035	chr14	0.49
CDCA2	NM_152562	chr8	0.389
CDK5	NM_004935	chr7	0.391
CDK6	NM_001259	chr7	0.429
CENPF	NM_016343	chr1	0.399
CENPL	NM_033319	chr1	0.438
CEP350	NM_014810	chr1	0.388
CFI	NM_000204	chr4	0.52
CHCHD7	NM_001011670	chr8	0.633
CHD7	NM_017780	chr8	0.674
CHERP	NM_006387	chr19	0.519
CHMP7	NM_152272	chr8	0.444
CLEC16A	NM_015226	chr16	0.491
CLN5	NM_006493	chr13	0.577
CLPP	NM_006012	chr19	0.634
CLYBL	NM_138280.3	chr13	0.457
CMAS	NM_018686	chr12	0.529
CNDP2	NM_018235	chr18	0.498
CNKSR3	NM_173515	chr6	0.434
BLOC1S4	NM_018366	chr4	0.387
COG3	NM_031431	chr13	0.571
COMMD5	NM_014066	chr8	0.631
COMMD6	NM_203497	chr13	0.384
COPB1	NM_016451	chr11	0.473
COPE	NM_199444	chr19	0.587
COPS3	NM_003653	chr17	0.557
COPS5	NM_006837	chr8	0.763
COQ6	NM_182480	chr14	0.561
COX10	NM_001303	chr17	0.663
COX6C	NM_004374	chr8	0.71
CPNE3	NM_003909	chr8	0.635
CPSF2	NM_017437	chr14	0.433
CPT2	NM_000098	chr1	0.375
CRB3	NM_174881	chr19	0.486
CREB3L3	NM_032607	chr19	0.446
CSNK2B	NM_001320	chr6	0.408
CSPP1	NM_001077204.1	chr8	0.718
CTSB	NM_001908	chr8	0.414
CUL4A	NM_001008895	chr13	0.661
CWC15	NM_016403	chr11	0.418
CXCL16	NM_022059	chr17	0.523
CYB5D1	NM_144607	chr17	0.387
CYB5D2	NM_144611	chr17	0.404
CYB5R1	NM_016243	chr1	0.422
CYC1	NM_001916	chr8	0.659
CYP4F12	NM_023944	chr19	0.396
CYP51A1	NM_000786	chr7	0.401
DAAM1	NM_014992	chr14	0.431
DAPK3	NM_001348	chr19	0.384
DBT	NM_001918	chr1	0.375
DCTD	NM_001921	chr4	0.514
DCUN1D2	NM_018185.2	chr13	0.502
DDA1	NM_024050	chr19	0.464
ASAP1	NM_018482	chr8	0.45
DDHD2	NM_015214	chr8	0.391
DDX19B	NM_001014449	chr16	0.536
DDX24	NM_020414	chr14	0.768
DDX47	NM_016355	chr12	0.449
DDX49	NM_019070	chr19	0.403
DDX58	NM_014314	chr9	0.409
DDX59	NM_031306.2	chr1	0.557
DECR1	NM_001359	chr8	0.472
DECR2	NM_020664	chr16	0.432
DEF8	NM_207514	chr16	0.422
DEPTOR	NM_022783	chr8	0.676
DERA	NM_015954	chr12	0.505
DERL1	NM_024295	chr8	0.604
DERL2	NM_016041	chr17	0.499
DHDDS	NM_205861	chr1	0.492
DHODH	NM_001361	chr16	0.399
DHPS	NM_001930	chr19	0.496
DHRS12	NM_024705	chr13	0.577
DHRS7	NM_016029	chr14	0.428
DHRS7B	NM_015510	chr17	0.555
DHX33	NM_020162	chr17	0.555
DHX38	NM_014003	chr16	0.489
DICER1	NM_177438	chr14	0.485
DLD	NM_000108	chr7	0.458
DLST	NM_001933	chr14	0.519
DNAJA1	NM_001539	chr9	0.595
DNAJA3	NM_005147	chr16	0.458
DNAJB1	NM_006145	chr19	0.606
DNAJC8	NM_014280	chr1	0.384
DNM2	NM_004945	chr19	0.395
DPH5	NM_001077395	chr1	0.448
DPY19L4	NM_181787	chr8	0.602
DRG2	NM_001388	chr17	0.445
DUS1L	NM_022156	chr17	0.457
DUS2	NM_017803	chr16	0.565
DUS3L	NM_020175	chr19	0.587
DUS4L	NM_181581	chr7	0.409
DUSP16	NM_030640	chr12	0.399
DYM	NM_017653	chr18	0.46
E2F4	NM_001950	chr16	0.398
E2F5	NM_001951	chr8	0.466
EBAG9	NM_198120	chr8	0.756
EBPL	NM_032565	chr13	0.465
EDC4	NM_014329	chr16	0.429
EEF1D	NM_032378	chr8	0.404
EEF2	NM_001961	chr19	0.448
EFR3A	NM_015137	chr8	0.692
EIF3E	NM_001568	chr8	0.708
EIF3G	NM_003755	chr19	0.639
EIF3H	NM_003756	chr8	0.61
EIF4G3	NM_003760	chr1	0.417
EIF5	NM_183004	chr14	0.477
ELAC2	NM_018127	chr17	0.525
ELP3	NM_018091	chr8	0.386
EMG1	NM_006331	chr12	0.436
ENO1	NM_001428	chr1	0.568
ENY2	NM_020189	chr8	0.649
EPHB4	NM_004444	chr7	0.447
EPHX2	NM_001979	chr8	0.395
ERH	NM_004450	chr14	0.576
ERMP1	NM_024896	chr9	0.437
ERO1A	NM_014584	chr14	0.507
ERRFI1	NM_018948	chr1	0.441
ESD	NM_001984	chr13	0.462
ETFDH	NM_004453	chr4	0.55
EXOC3	NM_007277	chr5	0.517
EXOC6	NM_001013848	chr10	0.407
EXOSC2	NM_014285	chr9	0.575
EXOSC4	NM_019037	chr8	0.772
EXOSC6	NM_058219	chr16	0.553
EXTL2	NM_001033025	chr1	0.431
F12	NM_000505	chr5	0.555
FAF1	NM_007051	chr1	0.518
UBALD1	NM_145253	chr16	0.421
OTULIN	NM_138348	chr5	0.637
FAM13A	NM_014883	chr4	0.466
DESI2	NM_016076	chr1	0.398
FAM20B	NM_014864	chr1	0.459
FAM20C	NM_020223	chr7	0.401
FAM65A	NM_024519	chr16	0.4
FAM84B	NM_174911	chr8	0.676
FAM91A1	NM_144963	chr8	0.707
FAM96B	NM_016062	chr16	0.513
FARP1	NM_001001715	chr13	0.508
FARSA	NM_004461	chr19	0.542
FASTK	NM_033015	chr7	0.45
FASTKD3	NM_024091	chr5	0.417
FBXL15	NM_024326	chr10	0.472
FBXO38	NM_205836.1	chr5	0.454
FBXO8	NM_012180	chr4	0.376
FBXW4	NM_022039	chr10	0.515
FEM1A	NM_018708	chr19	0.443
FGFR1OP	NM_007045	chr6	0.384
FIS1	NM_016068	chr7	0.519
FLII	NM_002018	chr17	0.523
FLJ10769	NM_018210	chr13	0.52
FLJ11286	NM_018381	chr19	0.418
FLJ45244	NM_207443.1	chr14	0.417
FNTB	NM_002028	chr14	0.42
FOXJ2	NM_018416	chr12	0.397
FOXO3	NM_001455	chr6	0.479
MTOR	NM_004958	chr1	0.522
FUCA1	NM_000147	chr1	0.543
FUCA2	NM_032020	chr6	0.382
GADD45B	NM_015675	chr19	0.534
GALC	NM_000153	chr14	0.526
GALE	NM_001008216	chr1	0.412
GALT	NM_000155	chr9	0.478
GATAD2A	NM_017660	chr19	0.589
GBE1	NM_000158	chr3	0.378
GCDH	NM_013976	chr19	0.497
GEMIN4	NM_015721	chr17	0.444
GFOD2	NM_030819	chr16	0.378
GGH	NM_003878	chr8	0.574
GLDC	NM_000170	chr9	0.438
GLG1	NM_012201	chr16	0.438
GLI4	NM_138465	chr8	0.543
GLO1	NM_006708	chr6	0.404
GLRX5	NM_016417	chr14	0.682
COLGALT1	NM_024656	chr19	0.45
GMNN	NM_015895	chr6	0.421
GNA11	NM_002067	chr19	0.54
GNG7	NM_052847	chr19	0.423
GNPAT	NM_014236	chr1	0.415
GOLGA7	NM_016099	chr8	0.677
SYBU	NM_001099743	chr8	0.428
GPAA1	NM_003801	chr8	0.802
GPATCH2	NM_018040	chr1	0.413
GPR108	NM_001080452	chr19	0.551
SLC52A2	NM_024531	chr8	0.519
TECR	NM_138501	chr19	0.632
GRAMD3	NM_023927	chr5	0.394
GRHPR	NM_012203	chr9	0.456
GRINA	NM_000837	chr8	0.547
GRSF1	NM_001098477	chr4	0.661
GSR	NM_000637	chr8	0.377
GSTM1	NM_000561	chr1	0.497
GTF2E2	NM_002095	chr8	0.647
GTF2F1	NM_002096	chr19	0.648
H2AFJ	NM_177925	chr12	0.429
HADH	NM_005327	chr4	0.469
HAGH	NM_005326	chr16	0.425
HDDC2	NM_016063	chr6	0.476
HEBP2	NM_014320	chr6	0.375
HIGD2A	NM_138820	chr5	0.419
HINT2	NM_032593	chr9	0.569
UBE2K	NM_005339	chr4	0.423
HIST1H4C	NM_003542	chr6	0.464
HMGCL	NM_000191	chr1	0.403
HNF4G	NM_004133	chr8	0.587
HNRNPDL	NR_003249	chr4	0.505
HP	NM_005143	chr16	0.405
HSBP1	NM_001537	chr16	0.511
HTRA1	NM_002775	chr10	0.461
ICAM3	NM_002162	chr19	0.6
ICMT	NM_012405	chr1	0.427
IFNGR2	NM_005534	chr21	0.431
MIIP	NM_001025374.1	chr1	0.395
IL32	NM_001012633	chr16	0.403
ILVBL	NM_006844	chr19	0.701
IMMP2L	NM_032549	chr7	0.451
IMPA1	NM_005536	chr8	0.534
IMPAD1	NM_017813	chr8	0.501
INTS10	NM_018142	chr8	0.416
IRS2	NM_003749	chr13	0.513
ISCA2	NM_194279	chr14	0.474
FAM234A	NM_032039	chr16	0.396
ITIH3	NM_002217	chr3	0.395
ITIH4	NM_002218	chr3	0.397
JARID1A	NM_005056.1	chr12	0.65
KDM5B	NM_006618	chr1	0.386
JUNB	NM_002229	chr19	0.501
JUND	NM_005354	chr19	0.544
KARS	NM_005548	chr16	0.47
KATNA1	NM_007044	chr6	0.491
KCTD3	NM_016121	chr1	0.418
KCTD9	NM_017634	chr8	0.459
KEAP1	NM_203500	chr19	0.397
KHDRBS3	NM_006558	chr8	0.485
KIF13B	NM_015254	chr8	0.575
KIF14	NM_014875	chr1	0.496
KLHDC4	NM_017566	chr16	0.447
KLHL12	NM_021633	chr1	0.429
KLHL21	NM_014851	chr1	0.503
KLHL8	NM_020803	chr4	0.558
KPNA6	NM_012316	chr1	0.544
KRIT1	NM_001013406	chr7	0.421
L2HGDH	NM_024884	chr14	0.503
LACTB2	NM_016027	chr8	0.58
LAMP1	NM_005561	chr13	0.671
LAPTM4B	NM_018407	chr8	0.478
LARP7	NM_016648	chr4	0.448
LIN9	NM_173083	chr1	0.387
LMO7	NM_005358	chr13	0.425
LONP1	NM_004793	chr19	0.399
LRBA	NM_006726	chr4	0.457
LRRC1	NM_018214	chr6	0.384
LRRC47	NM_020710	chr1	0.496
LSM1	NM_014462	chr8	0.435
LSM7	NM_016199	chr19	0.397
LTBR	NM_002342	chr12	0.477
LTV1	NM_032860	chr6	0.486
LUC7L	NM_018032	chr16	0.379
LYN	NM_002350	chr8	0.437
LYPLA2	NM_007260	chr1	0.434
MAD2L1BP	NM_014628	chr6	0.536
MAD2L2	NM_006341	chr1	0.395
MAF1	NM_032272	chr8	0.493
Magmas	NM_016069	chr16	0.479
MAL2	NM_052886	chr8	0.501
MAN1C1	NM_020379	chr1	0.419
MAN2B1	NM_000528	chr19	0.432
MAP1S	NM_018174	chr19	0.44
MAP3K7	NM_145333	chr6	0.527
MAP7	NM_003980	chr6	0.478
MAPRE2	NM_014268	chr18	0.42
MARCH2	NM_001005415	chr19	0.462
MAST3	NM_015016	chr19	0.407
LPCAT3	NM_005768	chr12	0.409
MBTPS1	NM_003791	chr16	0.501
MCOLN1	NM_020533	chr19	0.687
ME2	NM_002396	chr18	0.442
MED16	NM_005481	chr19	0.383
MED26	NM_004831	chr19	0.424
MED30	NM_080651	chr8	0.583
MED4	NM_014166	chr13	0.544
MED6	NM_005466	chr14	0.69
MEPCE	NM_019606	chr7	0.488
MFN2	NM_014874	chr1	0.475
MFSD8	NM_152778	chr4	0.491
MGAT1	NM_002406	chr5	0.385
MGAT2	NM_002408	chr14	0.464
MGC70857	NM_001001795	chr8	0.418
MGRN1	NM_015246	chr16	0.376
MGST2	NM_002413	chr4	0.581
MIPEP	NM_005932	chr13	0.525
MLF2	NM_005439	chr12	0.52
MLYCD	NM_012213	chr16	0.508
MOAP1	NM_022151	chr14	0.449
MOB3B	NM_024761	chr9	0.394
MON2	NM_015026	chr12	0.414
MOSPD3	NM_001040097	chr7	0.463
MPDU1	NM_004870	chr17	0.429
MPND	NM_032868	chr19	0.531
MPP5	NM_022474	chr14	0.451
MPRIP	NM_015134	chr17	0.44
MRPL13	NM_014078	chr8	0.687
MRPL15	NM_014175	chr8	0.484
MRPL28	NM_006428	chr16	0.397
MRPL4	NM_015956	chr19	0.407
MRPL43	NM_032112	chr10	0.477
MRPL51	NM_016497	chr12	0.431
MRPL54	NM_172251	chr19	0.583
MRPL55	NM_181462	chr1	0.486
MRPS15	NM_031280	chr1	0.45
MRPS28	NM_014018	chr8	0.508
MRPS31	NM_005830	chr13	0.415
MSRA	NM_012331	chr8	0.486
MT1E	NM_175617	chr16	0.39
MTAP	NM_002451	chr9	0.661
MTDH	NM_178812	chr8	0.64
MTERF3	NM_015942	chr8	0.752
MTFR1	NM_014637	chr8	0.655
MTSS1	NM_014751	chr8	0.715
BLOC1S5	NM_201280	chr6	0.487
MYC	NM_002467	chr8	0.698
MYO6	NM_004999	chr6	0.412
NAGPA	NM_016256	chr16	0.388
NAP1L5	NM_153757	chr4	0.378
NAA15	NM_057175	chr4	0.454
NBN	NM_001024688	chr8	0.608
NCOR1	NM_006311	chr17	0.547
NDST2	NM_003635	chr10	0.412
NDUFA11	NM_175614	chr19	0.411
NDUFA7	NM_005001	chr19	0.524
NDUFB7	NM_004146	chr19	0.524
NDUFC1	NM_002494	chr4	0.573
NECAP1	NM_015509	chr12	0.703
NENF	NM_013349	chr1	0.593
NFIB	NM_005596	chr9	0.481
NFKB1	NM_003998	chr4	0.647
NFX1	NM_147134	chr9	0.574
TRAPPC9	NM_031466	chr8	0.529
FAM192A	NM_024946	chr16	0.402
NIP7	NM_016101	chr16	0.471
NME3	NM_002513	chr16	0.413
NOC2L	NM_015658	chr1	0.389
NOL6	NM_022917	chr9	0.586
GLYR1	NM_032569	chr16	0.446
NPC2	NM_006432	chr14	0.514
NR2C2AP	NM_176880	chr19	0.5
NR2F6	NM_005234	chr19	0.505
NR5A2	NM_205860	chr1	0.474
NRAS	NM_002524	chr1	0.391
NRBP2	NM_178564	chr8	0.461
NSL1	NM_001042549	chr1	0.511
NSMCE2	NM_173685	chr8	0.412
NTHL1	NM_002528	chr16	0.471
NUBP1	NM_002484	chr16	0.391
NUDT16L1	NM_032349	chr16	0.42
NUDT18	NM_024815	chr8	0.388
NUDT2	NM_147173	chr9	0.434
NUDT9	NM_198038	chr4	0.452
NUMB	NM_003744	chr14	0.605
NUP214	NM_005085	chr9	0.471
NUP37	NM_024057	chr12	0.456
HAUS8	NM_033417	chr19	0.459
OBFC1	NM_024928	chr10	0.438
OCEL1	NM_024578	chr19	0.435
OPLAH	NM_017570	chr8	0.643
SIGMAR1	NM_147157	chr9	0.659
OSGIN2	NM_004337	chr8	0.509
OTUD6B	NM_016023	chr8	0.659
OXR1	NM_181354	chr8	0.663
C19orf70	NM_205767	chr19	0.483
RPRD1A	NM_018170	chr18	0.581
P2RY11	NM_002566	chr19	0.455
PABPC1	NM_002568	chr8	0.721
PAFAH1B1	NM_000430	chr17	0.457
PAG1	NM_018440	chr8	0.435
PAICS	NM_006452	chr4	0.401
PALLD	NM_016081	chr4	0.39
PAPSS2	NM_004670	chr10	0.464
PARK7	NM_007262	chr1	0.694
PARP1	NM_001618	chr1	0.388
PCID2	NM_018386	chr13	0.662
PCMTD1	NM_052937	chr8	0.537
PCNX	NM_014982	chr14	0.512
PDE12	NM_177966	chr3	0.446
PDLIM3	NM_014476	chr4	0.462
PDS5A	NM_015200.1	chr4	0.473
GATB	NM_004564	chr4	0.506
PEX1	NM_000466	chr7	0.442
PEX14	NM_004565	chr1	0.431
PEX7	NM_000288	chr6	0.424
PFN1	NM_005022	chr17	0.378
CPQ	NM_016134	chr8	0.698
PGLS	NM_012088	chr19	0.567
PHACTR4	NM_023923	chr1	0.477
PHF1	NM_024165	chr6	0.403
PHF10	NM_133325	chr6	0.553
PHF11	NM_001040443	chr13	0.633
PHF13	NM_153812	chr1	0.462
PHF14	NM_001007157.1	chr7	0.432
PHTF1	NM_006608	chr1	0.425
PIAS4	NM_015897	chr19	0.406
PIGL	NM_004278	chr17	0.495
PIN1	NM_006221	chr19	0.49
PINK1	NM_032409	chr1	0.407
PLA2G12B	NM_032562	chr10	0.436
PLEK2	NM_016445	chr14	0.432
PLEKHA2	NM_021623	chr8	0.41
PLEKHG3	NM_015549.1	chr14	0.405
PLRG1	NM_002669	chr4	0.485
PMP22	NM_153321	chr17	0.395
PMPCB	NM_004279	chr7	0.476
PNPLA2	NM_020376	chr11	0.393
PNPLA6	NM_006702	chr19	0.508
POLB	NM_002690	chr8	0.481
POLE2	NM_002692	chr14	0.63
POLR2J	NM_006234	chr7	0.427
POLRMT	NM_005035	chr19	0.384
PON2	NM_000305	chr7	0.484
PPAN	NM_020230	chr19	0.4
PPP1R13B	NM_015316	chr14	0.377
PPP1R16A	NM_032902	chr8	0.411
PPP1R3C	NM_005398	chr10	0.38
PPP2R5C	NM_002719	chr14	0.407
PPP2R5E	NM_006246	chr14	0.545
PPP3CC	NM_005605	chr8	0.391
PREP	NM_002726	chr6	0.489
PRG2	NM_024888	chr19	0.381
PRKCSH	NM_001001329	chr19	0.583
PRMT7	NM_019023	chr16	0.471
PROX1	NM_002763	chr1	0.385
PRPF8	NM_006445	chr17	0.494
CENPV	NM_181716	chr17	0.536
CYTH1	NM_017456	chr17	0.378
PSEN2	NM_012486	chr1	0.535
PSMA1	NM_002786	chr11	0.387
PSMB10	NM_002801	chr16	0.381
PSMB6	NM_002798	chr17	0.475
PSMC2	NM_002803	chr7	0.573
PSMC6	NM_002806	chr14	0.418
PTDSS1	NM_014754	chr8	0.759
PTEN	NM_000314	chr10	0.624
PTK2	NM_153831	chr8	0.68
PTMS	NM_002824	chr12	0.388
PTPRK	NM_002844	chr6	0.38
PEX2	NM_000318	chr8	0.456
PYCR2	NM_013328	chr1	0.49
RAB23	NM_183227	chr6	0.424
RAB2A	NM_002865	chr8	0.517
RAB8A	NM_005370	chr19	0.534
RABEP1	NM_001083585	chr17	0.425
RABGGTB	NM_004582	chr1	0.392
RAD21	NM_006265	chr8	0.666
RANBP10	NM_020850	chr16	0.47
IPO5	NM_002271	chr13	0.63
RARS2	NM_020320	chr6	0.497
RASD1	NM_016084	chr17	0.405
RB1	NM_000321	chr13	0.444
RB1CC1	NM_001083617	chr8	0.51
RBM12B	NM_203390	chr8	0.447
RCBTB1	NM_018191	chr13	0.521
RCL1	NM_005772	chr9	0.463
RCOR3	NM_018254	chr1	0.563
REEP5	NM_005669	chr5	0.387
RERE	NM_012102	chr1	0.578
REXO2	NM_015523	chr11	0.453
REXO4	NM_020385	chr9	0.46
RFNG	NM_002917	chr17	0.52
RHOBTB3	NM_014899	chr5	0.382
RIPK2	NM_003821	chr8	0.564
DSTYK	NM_199462	chr1	0.533
RMND5B	NM_022762	chr5	0.425
RNF126	NM_194460	chr19	0.445
RNF167	NM_015528	chr17	0.444
RNF19A	NM_015435	chr8	0.486
RNF4	NM_002938	chr4	0.445
RNMTL1	NM_018146	chr17	0.49
RPA2	NM_002946	chr1	0.508
RPAIN	NM_032308.1	chr17	0.597
RPL13	NM_033251	chr16	0.378
RPL18A	NM_000980	chr19	0.417
RPL30	NM_000989	chr8	0.452
RPL36	NM_015414	chr19	0.407
RPL36AL	NM_001001	chr14	0.46
RPL7	NM_000971	chr8	0.551
RPS20	NM_001023	chr8	0.565
RRAGA	NM_006570	chr9	0.516
RRS1	NM_015169	chr8	0.534
RSBN1	NM_018364	chr1	0.401
RSL1D1	NM_015659	chr16	0.585
RSPH3	NM_031924	chr6	0.427
RTTN	NM_173630	chr18	0.485
RWDD1	NM_016104	chr6	0.507
SCAMP3	NM_005698	chr1	0.427
SCARB2	NM_005506	chr4	0.6
SCO2	NM_005138	chr22	0.425
SCRIB	NM_182706	chr8	0.458
SDAD1	NM_018115	chr4	0.569
SDC2	NM_002998	chr8	0.532
SDCBP	NM_001007067	chr8	0.451
SDHA	NM_004168	chr5	0.539
SDHB	NM_003000	chr1	0.48
SEL1L	NM_005065	chr14	0.407
SEMA4G	NM_017893	chr10	0.513
MSRB1	NM_016332	chr16	0.386
SERBP1	NM_001018069	chr1	0.487
SERF1B	NM_022978	chr5	0.449
SERPINA1	NM_001002235	chr14	0.421
SERPINA11	NM_001080451	chr14	0.525
SERPINA5	NM_000624	chr14	0.557
SERPINA6	NM_001756	chr14	0.431
SETDB1	NM_012432	chr1	0.379
SF3B3	NM_012426	chr16	0.409
SUGP2	NM_014884	chr19	0.413
SRSF5	NM_006925	chr14	0.499
SFXN4	NM_178867.3	chr10	0.525
SH2D4A	NM_022071	chr8	0.413
SHARPIN	NM_030974	chr8	0.485
SHC2	NM_012435	chr19	0.375
SHFM1	NM_006304	chr7	0.513
SHMT1	NM_004169	chr17	0.486
SHROOM3	NM_020859	chr4	0.467
SKP1	NM_006930	chr5	0.456
SLC25A13	NM_014251	chr7	0.477
SLC25A23	NM_024103	chr19	0.396
SLC25A25	NM_052901	chr9	0.45
SLC25A29	NM_001039355	chr14	0.411
SLC25A4	NM_001151	chr4	0.501
SLC25A42	NM_178526	chr19	0.464
SLC27A1	NM_198580	chr19	0.389
SLC2A4RG	NM_020062	chr20	0.452
SLC30A7	NM_133496	chr1	0.381
SLC35A1	NM_006416	chr6	0.498
SLC35B4	NM_032826	chr7	0.395
SLC39A14	NM_015359	chr8	0.643
SLC39A3	NM_213568	chr19	0.452
SLC39A4	NM_017767	chr8	0.522
MIEF1	NM_019008	chr22	0.417
SMOC1	NM_001034852	chr14	0.48
SNTB1	NM_021021	chr8	0.707
SNX14	NM_020468	chr6	0.386
SNX16	NM_022133	chr8	0.538
SPAG7	NM_004890	chr17	0.52
SPSB3	NM_080861	chr16	0.406
SQLE	NM_003129	chr8	0.582
SRD5A1	NM_001047	chr5	0.623
SRP9	NM_003133	chr1	0.402
SRR	NM_021947	chr17	0.387
SS18L1	NM_198935	chr20	0.489
SSX2IP	NM_014021	chr1	0.463
STAP2	NM_017720	chr19	0.439
STAU2	NM_014393	chr8	0.647
STK24	NM_003576	chr13	0.507
STK3	NM_006281	chr8	0.62
STOML2	NM_013442	chr9	0.791
STX10	NM_003765	chr19	0.474
STX3	NM_004177	chr11	0.505
SYF2	NM_015484	chr1	0.438
SYNJ2BP	NM_018373	chr14	0.487
TAF12	NM_005644	chr1	0.456
TAT	NM_000353	chr16	0.429
TATDN1	NM_032026	chr8	0.703
TATDN3	NM_001042552	chr1	0.405
TBC1D7	NM_016495	chr6	0.384
TBCD	NM_005993	chr17	0.465
TBL3	NM_006453	chr16	0.423
TBPL1	NM_004865	chr6	0.452
TCEA1	NM_201437	chr8	0.382
TCEB1	NM_005648	chr8	0.622
TCEB2	NM_007108	chr16	0.387
TCF25	NM_014972	chr16	0.525
TDO2	NM_005651	chr4	0.422
TERF1	NM_017489	chr8	0.564
TERF2IP	NM_018975	chr16	0.478
TESK1	NM_006285	chr9	0.534
TFDP1	NM_007111	chr13	0.595
THOP1	NM_003249	chr19	0.407
TICAM1	NM_182919	chr19	0.435
TICAM2	NM_021649	chr5	0.398
TIGD2	NM_145715	chr4	0.412
TLE6	NM_024760	chr19	0.404
TM6SF2	NM_001001524	chr19	0.575
TMCO3	NM_017905	chr13	0.444
TMED1	NM_006858	chr19	0.391
TMED5	NM_016040	chr1	0.393
TMEM126B	NM_018480	chr11	0.388
TMEM181	NM_020823	chr6	0.545
TMEM205	NM_198536	chr19	0.573
TMEM33	NM_018126	chr4	0.42
TMEM55A	NM_018710	chr8	0.513
TMEM57	NM_018202	chr1	0.421
TMEM64	NM_001008495	chr8	0.528
TMEM70	NM_017866	chr8	0.572
TMUB1	NM_031434	chr7	0.462
TNFRSF10B	NM_003842	chr8	0.532
TNFRSF11B	NM_002546	chr8	0.631
TNFRSF1A	NM_001065	chr12	0.479
TOR1AIP1	NM_015602	chr1	0.442
TOR1B	NM_014506	chr9	0.375
TP53INP1	NM_033285	chr8	0.613
TPD52	NM_005079	chr8	0.584
TPRG1L	NM_182752	chr1	0.506
TRADD	NM_003789	chr16	0.375
TRAM1	NM_014294	chr8	0.504
TRAP1	NM_016292	chr16	0.596
TRAPPC1	NM_021210	chr17	0.414
TRAPPC2L	NM_016209	chr16	0.384
TRAPPC5	NM_001042462	chr19	0.527
TRIM4	NM_033091	chr7	0.404
TRIM8	NM_030912	chr10	0.593
TRIP11	NM_004239	chr14	0.476
TRMT1	NM_017722	chr19	0.432
TROVE2	NM_001042370	chr1	0.619
TSNAX	NM_005999	chr1	0.395
TSTA3	NM_003313	chr8	0.652
TTC13	NM_024525	chr1	0.526
TTC19	NM_017775	chr17	0.533
TTC3	NM_003316	chr21	0.395
TULP4	NM_020245	chr6	0.631
TUSC1	NM_001004125	chr9	0.566
TMX1	NM_030755	chr14	0.468
TXNDC11	NM_015914	chr16	0.561
TXNDC16	NM_020784	chr14	0.394
TXNRD2	NM_145748.1	chr22	0.495
TYK2	NM_003331	chr19	0.431
TYSND1	NM_001040273	chr10	0.608
UBAC2	NM_177967	chr13	0.601
UBAP1	NM_016525	chr9	0.619
UBE2D3	NM_181890	chr4	0.594
UBE2Q1	NM_017582	chr1	0.394
UBIAD1	NM_013319	chr1	0.376
UBL5	NM_001048241	chr19	0.464
UBR5	NM_015902	chr8	0.72
UBXN6	NM_025241	chr19	0.613
UCHL3	NM_006002	chr13	0.467
UCHL5	NM_015984	chr1	0.438
UGGT2	NM_020121	chr13	0.536
UHMK1	NM_175866	chr1	0.498
UPF1	NM_002911	chr19	0.455
UQCRB	NM_006294	chr8	0.565
UQCRC1	NM_003365	chr3	0.442
UROS	NM_000375	chr10	0.541
USP16	NM_001032410	chr21	0.384
VCAM1	NM_080682	chr1	0.412
VCPIP1	NM_025054	chr8	0.656
VDAC3	NM_005662	chr8	0.649
VEZT	NM_017599	chr12	0.452
VMO1	NM_182566	chr17	0.409
VPS28	NM_016208	chr8	0.586
VPS4B	NM_004869	chr18	0.402
VTA1	NM_016485	chr6	0.417
WARS	NM_173701	chr14	0.394
WASL	NM_003941	chr7	0.657
WBP11	NM_016312	chr12	0.496
WDFY2	NM_052950	chr13	0.452
WDR18	NM_024100	chr19	0.465
WDR19	NM_025132	chr4	0.422
DCAF5	NM_003861	chr14	0.408
WDR36	NM_139281	chr5	0.48
DCAF12	NM_015397	chr9	0.411
WDR46	NM_005452	chr6	0.45
TBC1D31	NM_145647	chr8	0.556
WRAP73	NM_017818	chr1	0.447
WRN	NM_000553	chr8	0.406
WWP1	NM_007013	chr8	0.552
XAF1	NM_199139	chr17	0.464
XKR8	NM_018053	chr1	0.376
YTHDF3	NM_152758	chr8	0.665
YWHAZ	NM_003406	chr8	0.547
ZBTB41	NM_194314	chr1	0.417
ZBTB48	NM_005341	chr1	0.377
ZC3H3	NM_015117	chr8	0.424
ZCCHC7	NM_032226	chr9	0.402
ZFAND1	NM_024699	chr8	0.655
ZFAND5	NM_006007	chr9	0.385
ZFHX4	NM_024721	chr8	0.517
ZFYVE21	NM_024071	chr14	0.546
ZFYVE26	NM_015346	chr14	0.558
ZGPAT	NM_181484.1	chr20	0.492
ZKSCAN3	NM_024493	chr6	0.401
ZMYND15	NM_032265	chr17	0.409
ZNF177	NM_003451	chr19	0.477
ZSCAN9	NM_006299	chr6	0.521
ZNF20	NM_021143	chr19	0.461
ZNF212	NM_012256	chr7	0.379
ZNF250	NM_021061	chr8	0.394
ZNF277	NM_021994	chr7	0.493
ZNF281	NM_012482	chr1	0.402
ZNF317	NM_020933	chr19	0.443
ZNF330	NM_014487	chr4	0.521
ZNF358	NM_018083	chr19	0.534
ZNF395	NM_018660	chr8	0.544
ZNF410	NM_021188	chr14	0.613
ZNF653	NM_138783	chr19	0.497
ZNF696	NM_030895	chr8	0.681
ZNF7	NM_003416	chr8	0.699
ZNF706	NM_001042511.1	chr8	0.599
ZNF707	NM_173831	chr8	0.628
ZNF800	NM_176814	chr7	0.472
CHAMP1	NM_032436	chr13	0.635
ZSCAN16	NM_025231	chr6	0.465
ZW10	NM_004724	chr11	0.437
ZYG11B	NM_024646	chr1	0.4
ZZEF1	NM_015113	chr17	0.44
ZZZ3	NM_015534	chr1	0.417
METcor genes
ProbeID	Symbol	Chromosome	Fisher’s Z-transformed correlation coefficient (r)
cg00141162	HCLS1	chr3	-0.545
cg25943702	BRD1	chr22	-0.38
cg00231644	TUBB2A	chr6	-0.484
cg00283535	ANXA13	chr8	-0.592
cg20118424	ABCB11	chr2	-0.479
cg00338702	CHFR	chr12	-0.498
cg00344372	HGFAC	chr4	-0.601
cg01594262	YIF1B	chr19	-0.375
cg22870280	BCL2L10	chr15	-0.62
cg13315147	CYP2E1	chr10	-0.368
cg14560895	KDM5B	chr1	-0.388
cg18883209	PARVB	chr22	-0.523
cg26181372	ALDOB	chr9	-0.68
cg24641737	DENND2D	chr1	-0.529
cg16541031	IRF7	chr11	-0.519
cg00668685	SLC39A5	chr12	-0.718
cg00755709	BAAT	chr9	-0.522
cg27091787	HYAL2	chr3	-0.375
cg13284426	PRELID1	chr5	-0.466
cg25778479	BZW2	chr7	-0.423
cg10990993	EPM2AIP1	chr3	-0.372
cg12743398	SULT1A2	chr16	-0.424
cg16408565	ORM2	chr9	-0.546
cg00995065	SLCO1B1	chr12	-0.369
cg24928161	SHBG	chr17	-0.44
cg01236137	SUB1	chr5	-0.415
cg16363586	BST2	chr19	-0.733
cg01273150	CORO1C	chr12	-0.509
cg01414934	SH3BGRL3	chr1	-0.432
cg01429996	NANS	chr9	-0.484
cg01570885	FAM50B	chr6	-0.485
cg01578324	CLIC1	chr6	-0.421
cg01657207	ZNF35	chr3	-0.4
cg01747665	IGFALS	chr16	-0.464
cg01879488	CD44	chr11	-0.399
cg15173196	UBE2T	chr1	-0.46
cg01936555	SLC17A2	chr6	-0.64
cg01993576	SLC29A1	chr6	-0.374
cg02157083	APOA5	chr11	-0.611
cg02332492	C8G	chr9	-0.389
cg26536164	RTP3	chr3	-0.382
cg02399449	CLDN12	chr7	-0.374
cg02417408	PPM1M	chr3	-0.459
cg11901954	INTS7	chr1	-0.496
cg02506908	HPD	chr12	-0.421
cg07651914	CLDN15	chr7	-0.6
cg02674804	REEP6	chr19	-0.515
cg02719634	SLC22A18AS	chr11	-0.373
cg09649610	GNG4	chr1	-0.406
cg10971790	FUZ	chr19	-0.395
cg02815516	KANK2	chr19	-0.389
cg22266967	S100P	chr4	-0.578
cg08948050	APBB3	chr5	-0.405
cg18958531	PLIN3	chr19	-0.368
cg03030757	FANCE	chr6	-0.391
cg25915982	GRB10	chr7	-0.434
cg24789424	BDH1	chr3	-0.374
cg03483654	TKFC	chr11	-0.669
cg24655310	CYP4F11	chr19	-0.421
cg05633152	SLC10A1	chr14	-0.652
cg06437004	LDHB	chr12	-0.414
cg10604168	RASL12	chr15	-0.371
cg03400060	BHMT2	chr5	-0.388
cg03421300	SFN	chr1	-0.72
cg24928687	EPHX1	chr1	-0.452
cg06493930	GAS2	chr11	-0.527
cg17142134	SLC2A2	chr3	-0.468
cg03732295	IMPAD1	chr8	-0.468
cg03762535	HAO2	chr1	-0.425
cg03825921	RAB4A	chr1	-0.401
cg19526600	DIO1	chr1	-0.561
cg16159313	ACY1	chr3	-0.569
cg24429836	LDHD	chr16	-0.4
cg04026012	SYNCRIP	chr6	-0.515
cg04059863	ILDR1	chr3	-0.425
cg04126427	EIF3A	chr10	-0.376
cg04182865	RNF14	chr5	-0.451
cg05944800	INSIG2	chr2	-0.371
cg20967028	ART4	chr12	-0.384
cg04230060	SUSD1	chr9	-0.409
cg17771150	LCP1	chr13	-0.415
cg04428453	ACSM5	chr16	-0.573
cg19319069	UBE2H	chr7	-0.388
cg04471507	STMN1	chr1	-0.371
cg22171829	PDK4	chr7	-0.412
cg04577715	SPINK1	chr5	-0.55
cg04614339	CFHR3	chr1	-0.371
cg04645049	ARL6IP5	chr3	-0.421
cg04739570	PODXL2	chr3	-0.379
cg04743650	VCAM1	chr1	-0.445
cg22083798	IGFBP3	chr7	-0.383
cg17336076	GLUD1	chr10	-0.37
cg20850981	ZSCAN31	chr6	-0.511
cg04898797	MAP4K2	chr11	-0.609
cg16896371	CAND1	chr12	-0.574
cg05052633	ADAP2	chr17	-0.367
cg24127989	IMPDH1	chr7	-0.376
cg05251000	NCS1	chr9	-0.42
cg05257610	CEBPZ	chr2	-0.366
cg14076411	RNGTT	chr6	-0.408
cg05270634	RND2	chr17	-0.595
cg19466563	SPARCL1	chr4	-0.539
cg13656062	CYP4F2	chr19	-0.446
cg12100791	PYCARD	chr16	-0.45
cg10107186	PFDN5	chr12	-0.389
cg24734575	SLC7A9	chr19	-0.569
cg05498681	SRC	chr20	-0.454
cg05512756	UGT3A1	chr5	-0.391
cg17607231	SP140	chr2	-0.417
cg05596756	PCED1B	chr12	-0.41
cg05788638	SERPINA10	chr14	-0.517
cg06852652	CYP2C18	chr10	-0.481
cg11542231	RPA2	chr1	-0.381
cg22309489	OSGIN1	chr16	-0.454
cg05910970	CYP2A6	chr19	-0.572
cg05921324	APOA4	chr11	-0.42
cg06027949	SNX16	chr8	-0.445
cg16421285	SAE1	chr19	-0.43
cg10356463	ITIH1	chr3	-0.483
cg06172871	HP	chr16	-0.397
cg14341418	APOM	chr6	-0.486
cg16731016	LGALS4	chr19	-0.578
cg06434451	MARCKSL1	chr1	-0.409
cg25514503	PER3	chr1	-0.498
cg23363832	RBP1	chr3	-0.421
cg06557606	ATP6V1H	chr8	-0.455
cg24088438	FERMT3	chr11	-0.591
cg06625767	F12	chr5	-0.491
cg25420952	AMBP	chr9	-0.565
cg06653796	LIME1	chr20	-0.602
cg09539538	FERMT1	chr20	-0.426
cg23013864	CAP2	chr6	-0.39
cg15619125	MAMDC4	chr9	-0.365
cg06800962	TM4SF1	chr3	-0.656
cg06836736	ME1	chr6	-0.374
cg06987504	EIF3E	chr8	-0.372
cg22396755	RAP1GAP	chr1	-0.53
cg08110559	KCTD9	chr8	-0.477
cg25313204	SLC22A3	chr6	-0.461
cg07253191	PDHX	chr11	-0.39
cg09088576	CSF3R	chr1	-0.572
cg07361385	AHSG	chr3	-0.495
cg07404485	PON1	chr7	-0.602
cg07693270	RPL39L	chr3	-0.482
cg07447773	AKR7A3	chr1	-0.45
cg07463059	IFI16	chr1	-0.389
cg08713365	NRSN2	chr20	-0.54
cg07728874	CD3D	chr11	-0.44
cg07810156	PDZK1IP1	chr1	-0.645
cg20728496	NADSYN1	chr11	-0.394
cg26848248	SSR1	chr6	-0.413
cg07958192	TIGD2	chr4	-0.611
cg07964133	HNRNPD	chr4	-0.452
cg08067268	HADHB	chr2	-0.412
cg08123074	PHACTR4	chr1	-0.569
cg08141989	ASGR1	chr17	-0.4
cg08145177	ABHD8	chr19	-0.389
cg08151470	UBE4B	chr1	-0.413
cg08261841	TMEM139	chr7	-0.373
cg08446111	LONP2	chr16	-0.426
cg08453096	ABCG5	chr2	-0.575
cg11626656	RND3	chr2	-0.372
cg19042947	SERPINA4	chr14	-0.498
cg08585897	KARS	chr16	-0.436
cg08678755	ENPP3	chr6	-0.446
cg21663580	PTK7	chr6	-0.478
cg08810582	SLC35E3	chr12	-0.47
cg24999727	HSD17B13	chr4	-0.503
cg20647137	AKR1D1	chr7	-0.479
cg18034329	RABEP1	chr17	-0.383
cg27626102	STEAP2	chr7	-0.445
cg16682903	ACVR1	chr2	-0.469
cg14494812	TOB1	chr17	-0.418
cg09533063	ALDH8A1	chr6	-0.462
cg09551916	CFHR2	chr1	-0.461
cg09560912	NCOA3	chr20	-0.416
cg20672044	HPR	chr16	-0.503
cg09600829	FAM120A	chr9	-0.381
cg09632136	NNMT	chr11	-0.438
cg09643186	GPX2	chr14	-0.482
cg18344745	GLRB	chr4	-0.384
cg09735598	ARPC5	chr1	-0.428
cg16297030	AGXT2	chr5	-0.507
cg21595737	GMFB	chr14	-0.522
cg15645309	BATF	chr14	-0.592
cg10044101	VNN2	chr6	-0.423
cg22718139	HMGCS2	chr1	-0.635
cg10409680	HLA-C	chr6	-0.418
cg10500716	WDR77	chr1	-0.426
cg26174387	TMEM30A	chr6	-0.436
cg26851374	C8B	chr1	-0.403
cg19194454	NQO1	chr16	-0.605
cg10763059	PTPN12	chr7	-0.428
cg10906135	GLTSCR1	chr19	-0.385
cg17803430	C4BPA	chr1	-0.654
cg14870271	LGALS3BP	chr17	-0.55
cg11152574	ACSL5	chr10	-0.579
cg11368946	GCAT	chr22	-0.509
cg11390468	IFT57	chr3	-0.501
cg11394644	FAM104A	chr17	-0.451
cg11600161	TBC1D10C	chr11	-0.419
cg11617144	GPT	chr8	-0.48
cg11667117	CA5A	chr16	-0.463
cg11693019	AKR1B10	chr7	-0.421
cg11887234	SMUG1	chr12	-0.446
cg12058490	A2M	chr12	-0.503
cg12163132	TBX2	chr17	-0.428
cg20161089	IFI27	chr14	-0.668
cg19378039	CRYAA	chr21	-0.471
cg12465398	PPIL3	chr2	-0.428
cg12542604	ANKS1A	chr6	-0.366
cg12624523	GPLD1	chr6	-0.422
cg12687463	CFHR1	chr1	-0.464
cg21488617	DNALI1	chr1	-0.46
cg12706983	ZSCAN16	chr6	-0.391
cg12827188	FGA	chr4	-0.454
cg12855851	PGC	chr6	-0.395
cg24194775	NPR2	chr9	-0.459
cg18414381	EHF	chr11	-0.383
cg27436184	APOC2	chr19	-0.756
cg15375239	SPINT2	chr19	-0.436
cg17207590	APH1B	chr15	-0.417
cg13439730	PRSS8	chr16	-0.37
cg27109647	PSMC2	chr7	-0.46
cg13617705	PPP4R3B	chr2	-0.425
cg19350340	ASPM	chr1	-0.42
cg13705284	ACOX2	chr3	-0.56
cg13847070	KLHL3	chr5	-0.506
cg19843036	TMEM144	chr4	-0.412
cg24176037	TBPL1	chr6	-0.555
cg26282150	GNAI3	chr1	-0.374
cg16155702	FGF21	chr19	-0.465
cg14046365	NMI	chr2	-0.371
cg16879596	CYP3A5	chr7	-0.42
cg24526899	BMP4	chr14	-0.395
cg14404298	CYP8B1	chr3	-0.553
cg14477619	NPC1L1	chr7	-0.552
cg14662172	CPB2	chr13	-0.427
cg14894144	LAMA3	chr18	-0.441
cg14967066	IFITM1	chr11	-0.579
cg14973995	MFSD10	chr4	-0.441
cg20425293	MRPL42	chr12	-0.377
cg15201291	CYP2C8	chr10	-0.551
cg15379887	CGGBP1	chr3	-0.534
cg25886284	ZFP82	chr19	-0.421
cg15423764	GLYAT	chr11	-0.592
cg15427774	GORASP1	chr3	-0.487
cg16890093	PSMB8	chr6	-0.385
cg15457079	CPN1	chr10	-0.466
cg15484375	SAA1	chr11	-0.37
cg15737319	MTHFD2	chr2	-0.453
cg15746187	FBXO2	chr1	-0.504
cg23392730	CHCHD1	chr10	-0.516
cg15781838	LIMS2	chr2	-0.436
cg21591452	TMEM105	chr17	-0.401
cg21627181	SLC17A4	chr6	-0.374
cg15988792	ACSS1	chr20	-0.386
cg16097772	LYZ	chr12	-0.422
cg24907852	ENOSF1	chr18	-0.414
cg18579447	LAMTOR3	chr4	-0.378
cg16335762	CMTM3	chr16	-0.386
cg21570220	SLC11A2	chr12	-0.439
cg16377880	CYP4F3	chr19	-0.485
cg16465769	SLC22A7	chr6	-0.519
cg18338296	THRSP	chr11	-0.746
cg22129364	GPX7	chr1	-0.374
cg21433933	SHROOM1	chr5	-0.428
cg22040627	SLC13A5	chr17	-0.486
cg16749930	IL18BP	chr11	-0.516
cg23896056	LIN54	chr4	-0.45
cg16983159	TMEM173	chr5	-0.392
cg19058765	APOH	chr17	-0.566
cg17100200	GUCA2B	chr1	-0.426
cg17192247	MAPRE3	chr2	-0.551
cg26952188	MYO7A	chr11	-0.468
cg27464755	HMGN4	chr6	-0.532
cg17641252	PLEK2	chr14	-0.473
cg27461196	FXYD1	chr19	-0.585
cg24166097	NPM3	chr10	-0.466
cg17901463	GSTM1	chr1	-0.519
cg23087130	ABI1	chr10	-0.479
cg18056600	ZMYND15	chr17	-0.419
cg18094221	RHOA	chr3	-0.367
cg24239808	BTD	chr3	-0.5
cg24042452	CCT3	chr1	-0.403
cg18516268	RPL23	chr17	-0.472
cg18661868	FES	chr15	-0.503
cg21137417	SPP2	chr2	-0.449
cg19139729	SULT2A1	chr19	-0.418
cg26952662	CTHRC1	chr8	-0.375
cg19514469	ELMO3	chr16	-0.592
cg25358938	SARAF	chr8	-0.48
cg26537639	CYBA	chr16	-0.781
cg25021247	AMT	chr3	-0.455
cg20406878	NR5A2	chr1	-0.435
cg24693909	TRMT10A	chr4	-0.41
cg21660392	ABCA8	chr17	-0.616
cg27246571	HAL	chr12	-0.492
cg21932814	CSTA	chr3	-0.424
cg24214470	SERPINF1	chr17	-0.512
cg22518733	CCL3	chr17	-0.395
cg23874078	CEPT1	chr1	-0.395
cg22801690	DAO	chr12	-0.674
cg22814929	BTN2A1	chr6	-0.437
cg22925006	ATP6V1C1	chr8	-0.488
cg22933847	MRGPRF	chr11	-0.479
cg26377677	FURIN	chr15	-0.403
cg25954162	MYL6B	chr12	-0.413
cg23322523	TRIM55	chr8	-0.523
cg23398173	MTPN	chr7	-0.428
cg23817637	CLRN3	chr10	-0.379
cg24516901	FAM124B	chr2	-0.43
cg25157408	HAO1	chr20	-0.536
cg25226014	CXCR6	chr3	-0.411
cg25421694	RAB5A	chr3	-0.437
cg25781162	ABCG8	chr2	-0.658
cg25782563	MED9	chr17	-0.391
cg26267561	OXT	chr20	-0.685
cg26757673	IL2RB	chr22	-0.41
cg27292431	SLC22A1	chr6	-0.692
cg27440002	LEAP2	chr5	-0.465
